# Supplementary material for: Feasibility, classification and potential clinical impact of non-invasive delineation of abdominal lymphatic vessels in patients following TCPC with T2 weighted MRI
Source: Sci Rep. 2024 Nov 29;14:29752. doi: 10.1038/s41598-024-81299-w (PMC11607435; doi:10.1038/s41598-024-81299-w)
Supplement: Supplementary file 2 — Supplementary Material 2 [file 41598_2024_81299_MOESM2_ESM.xlsx]

## Sheet: Tabelle1
	leukocytes in 1/µl	neutrophil graulocytes in /µl	lymphocytes in /µl	haematocrit in %	haemoglobin in g/dl	platelets in 1000/µl	platelet to lymphocyte ratio: PLR %	neutrophile to lymphocyte ratio: NLR %	Quick in %	INR	PTT in sec	sodium in mmol/l	potassium in mmol/l	calcium in mmol/l	magnesium in mmol/l	inorganic phosphate in mmol/l	chloride in mmol/l
group 1, n=	15	15	15	15	15	15	15	15	15	15	15	15	15	15	15	13	15
median	6450	3960	1210	43.4	15.3	196	162.63	3.57	63	1.2	27	139	4	2.3	0.79	1.1	107
Q1	5450	3030	760	41.2	14.3	151	140.57	2.53	38	1.1	25	138	3.9	2.2	0.75	0.95	106
Q3	9690	6560	1440	47.3	16.4	302	249.59	6.69	83	1.8	30	140	4.3	2.4	0.85	1.35	109
group 2, n=	18	18	18	18	18	18	18	18	18	18	18	18	18	18	18	17	18
median	6655	4140	1425	45.5	16.0	199	133.7	3.04	65	1.25	27.5	140	4.1	2.3	0.81	0.9	107
Q1	5512.5	3508	968	44.1	15.7	141	105.83	1.97	30	1.1	25	138	3.8	2.2	0.765	0.9	105
Q3	7400	4900	1893	47.1	16.6	270	168.31	4.06	81	2.13	31.5	141	4.2	2.4	0.85	1.3	109
exakte Signifikanz (two-sided)	0.986	0.873	0.274	0.215	0.108	0.63	0.079	0.401	0.762	0.58	0.421	0.29	0.735	0.532	0.901	0.3	0.873
	NT-pro-BNP in ng/l	AST/GOT in U/l	ALT/GPT in U/l	gGT in U/l	bilirubin total in mg/dl	bilirubin direct in mg/dl	LDH in U/l	lipase in U/l	alpha amylase in U/l	pancreatic-amylase in U/l	alkaline phosphatase in U/l	a1-antitryprin in mg/dl	calprotectin in µg/ml	CRP in mg/dl
group 1, n=	15	15	15	15	15	14	15	15	15	15	15	15	15	14
median	93	27	38	63	0.85	0.3	207	30	51	18	87	156	3.5	0.1
Q1	52	19	25	45	0.675	0.2	174	25	41	14	71	144	1.6	0.0175
Q3	281	33	48	129	1.4	0.5	245	34	70	26	164	179	6.7	0.455
group 2, n=	18	18	18	18	15	17	18	18	16	16	18	18	17	17
median	116.5	21.5	38	68	0.9	0.3	190	38	65	23	83	136.5	4.1	0.02
Q1	89.5	14.75	25	33	0.7	0.2	167.25	34.75	53.25	17	66.75	123	2.9	0.01
Q3	232	28	48	92	1.7	0.5	213.25	48.75	76.75	30	121	149.25	6	0.04
exakte Signifikanz (two-sided)	0.532	0.1	0.126	0.421	0.762	0.597	0.166	0.005*	0.163	0.216	0.58	0.018*	0.576	0.029*
	creatinine in mg/dl	MDRD-GFR in ml/min/1,73m²	urea in mg/dl	cystatin c in mg/l	cystatin C - GRF in ml/min/1,73m²	uric acid in mg/dl	totalprotein in g/dl	albumin in g/dl	IgG in mg/dl	iron in µg/dl	ferritin in µg/dl	TSH in mU/l	FT3 in pmol/l	FT4 in pmol/l	parathormone in pmol/l	25-hydroxy-vitamin D in nmol/l	AFP in µg/l
group 1, n=	15	9	15	15	15	14	15	15	15	14	14	15	7	15	15	15	15
median	0.7	132.4	28	1	70.7	5.45	7.1	4.5	833	86	3	3.26	5.4	16	6	40	2
Q1	0.5	102.4	25	1	59.7	4.55	5.7	3.7	241	43.5	2.13	2.46	5	15	4.5	24	1
Q3	0.8	141.6	35	1.2	88	5.95	7.5	4.5	1170	122.5	8.95	4.28	5.5	20	17.4	63	4
group 2, n=	18	15	18	18	18	16	18	18	18	17	17	18	9	18	18	18	18
median	0.8	99.8	32	0.95	88	5.9	7.4	4.55	1285	76	7.4	2.26	5.3	16	5.85	43.5	2.5
Q1	0.575	97.2	20	0.8	76.18	4.6	7.25	4.38	1153	64.5	2.5	1.58	4.45	14	4.68	32.38	1
Q3	0.9	115.9	41	1.03	90	6.58	7.63	4.63	1354	104.5	14.5	3.42	6	18	9	57.75	5
exakte Signifikanz (two-sided)	0.086	0.123	0.901	0.026*	0.03*	0.313	0.057	0.126	0.020*	0.984	0.279	0.043*	0.681	0.656	0.708	0.873	0.735
	totalprotein qualitativ in urine yes = 1 no = 2	totalprotein in urine in g/l	albumin in urine in mg/l	IgG in urine in mg/l	sodium in urine in mmol/l	potassium in urine in mmol/l	calcium in urine in mmol/l	inorganic phosphate in urine in mmol/l	a1-antitrypsin in stool in mg/g	calprotectin in stool in µg/g
group 1, n=	15	15	15	15	15	15	15	15	15	15
median	2	0.08	17	4	91	43	2.2	7	0.12	33
Q1	1	0.06	11	3	69	13	1.6	2	0.058	24
Q3	2	0.15	39	6	101	91	3.4	10	0.17	93
group 2, n=	18	18	18	18	18	18	18	18	14	16
median	2	0.06	11	4	84	38.5	1.85	6.5	0.11	24.5
Q1	1	0.06	10	3	41.75	19	0.5	2	0.068	24
Q3	2	0.133	34	4.25	120	59.5	3.78	13.5	0.15	87.5
exakte Signifikanz (two-sided)	0.789	0.509	0.343	509	0.735	0.421	0.605	0.957	0.982	0.446

## Sheet: Tabelle1 (2)
	leukocytes in 1/µl	neutrophil graulocytes in Tsd/µl	lymphocytes in Tsd/µl	haematocrit in %	haemoglobin in g/dl	platelets in 1000/µl	platelet to lymphocyte ratio %	neutrophile to lymphocyte ratio %	Quick in %	INR	PTT in sec	sodium in mmol/l	potassium in mmol/l	calcium in mmol/l	magnesium in mmol/l	inorganic phosphate in mmol/l	chloride in mmol/l	creatinine in mg/dl	MDRD-GFR in ml/min/1,73m²	urea in mg/dl	cystatin c in mg/l	cystatin C - GRF in ml/min/1,73m²	uric acid in mg/dl	bilirubin total in mg/dl	Bilirubin direct in mg/dl	totalprotein in g/dl	albumin in g/dl	iron in µg/dl	crp in mg/dl	NT-pro-BNP in ng/l	AST/GOT in U/l	ALT/GPT in U/l	alkaline phosphatase in U/l	LDH in U/l	gGT in U/l	alpha amylase in U/l	pancreatic-amylase in U/l	lipase in U/l	ferritin in µg/dl	a1-antitryprin in mg/dl	calprotectin in µg/ml	IgG in mg/dl	FT3 in pmol/l	FT4 in pmol/l	TSH in mU/l	parathormone in pmol/l	AFP in µg/l	25-hydroxy-vitamin D in nmol/l
group 1, n=	8	8	8	8	8	8	8	8	8	8	8	8	8	8	8	8	8	8	4	8	8	8	7	8	8	8	8	8	8	8	8	8	8	8	8	7	7		8	8	8	8	5	8	8	8	8	8
median	6665	4.52	1.02	44.6	15.35	201.5	162.49	3.72993	63	1.3	28	139	4.15	2.25	0.79	1.2	106	0.6	141.6	27.5	1	78.85	5.5	0.8	0.3	6.55	4.1	70	0.025	212	32	42	77.5	224.5	75	50	15	25.5	6.15	148.5	3.65	732	5.4	16.5	3.33	8.1	2	44.1
Q1	5782.5	2.91	0.7525	39.925	13.7	150.25	132.178	2.57562	49	1.025	24.25	138	3.825	1.85	0.705	0.9	103.25	0.5	111.175	20.25	0.85	61.025	3.2	0.475	0.125	3.625	1.8	32.25	0.01	92.25	25.5	32.75	71.75	159.5	34.25	37	11	21.25	2.075	123.5	1.4	130	4.35	16	2.935	4.5	1.25	25
Q3	7245	5.5125	1.5925	47.925	16.725	325	523.902	9.50088	93	1.425	28	140	4.275	2.3	0.8275	1.375	109	0.7	161.975	45.5	1.275	89	6.4	1	0.4	7.5	4.5	99	0.325	775.25	52.5	47	113	242.5	124	78	22	33	8.6	187.25	5.45	1447.5	6.35	20	6.5775	20.525	4	84.2
group 2, n=	25	25	25	25	25	25	25	25	25	25	25	25	25	25	25	22	25	25	20	25	25	25	23	25	23	25	25	23	23	25	25	25	25	25	25	24	24	25	23	25	24	25	11	25	25	25	25	25
median	6560	3.96	1.36	44.8	15.9	196	147.222	2.95522	63	1.3	28	139	4	2.3	0.81	1.05	107	0.8	101.3	30	1	81	5.7	0.9	0.3	7.4	4.5	91	0.03	108	21	31	87	195	63	59.5	22	36	3.8	147	3.85	1170	5.3	15	2.43	5.8	3	42
Q1	5470	3.315	0.965	43.1	15	142.5	109.69	1.9626	29.5	1.1	25	138	3.85	2.2	0.77	0.9	106	0.6	97.2	25	0.9	69.35	4.9	0.7	0.2	7.1	4.3	53	0.01	52.5	16	24.5	69.5	173.5	39	49.5	17	32	2.3	131	2.35	916.5	4.6	14.5	1.895	4.6	1	32.25
Q3	7670	5.83	1.835	47.15	16.5	282	175.92	4.19874	80.5	2.15	31	141	4.2	2.4	0.85	1.3	108.5	0.9	125.225	36.5	1.1	90	6.5	1.7	0.6	7.65	4.6	117	0.2	192.5	28	37	167.5	213.5	93	72	30	48	12	163.5	6.45	1315	5.5	18	3.635	7.55	5	55.5
exakte Signifikanz (two-sided)	0.696	0.821	0.204	0.636	0.496	0.821	0.190	0.352	0.290	0.204	0.330	0.636	0.696	0.098	0.310	0.662	0.550	0.098	* 0.037	0.757	0.578	0.470	0.226	0.374	0.411	0.150	0.098	0.295	0.877	0.089	* 0.004	* 0,036	0.578	0.254	0.951	0.473	* 0.043	* 0.002	0.877	0.918	0.564	0.522	0.827	0.236	0.081	0.254	0.696	0.606
	totalprotein qualitativ yes = 1 no = 2	totalprotein in urine in g/l	albumin in urine in mg/l	IgG in urine in mg/l	sodium in urine in mmol/l	potassium in urine in mmol/l	calcium in urine in mmol/l	inorganic phosphate in urine in mmol/l	a1-antitrypsin in stool in mg/g	calprotectin in stool in µg/g
group 1, n=	8	8	8	8	8	8	8	8	8	8
median	2	0.06	11	4	61.5	34	1.55	8.5	0.1	104.5
Q1	2	0.06	10	3	23.25	7.25	0.6	1.25	0.0625	59
Q3	2	0.1	17	4	94	114.25	2.425	10.75	1.8375	189
group 2, n=	25	25	25	25	25	25	25	25	20	23
median	2	0.08	16	4	93	43	2.2	6	0.115	24
Q1	1	0.06	11	3	59.5	22	1.05	2.5	0.06	24
Q3	2	0.15	66	6	124	65	4.25	10.5	0.155	33
exakte Signifikanz (two-sided)	0.330	0.176	0.098	0.445	0.098	0.696	0.162	1000	0.533	* <.001
